# Supplementary material for: Morphological evolution and modularity of the caecilian skull
Source: BMC Evol Biol. 2019 Jan 22;19:30. doi: 10.1186/s12862-018-1342-7 (PMC6343317; doi:10.1186/s12862-018-1342-7)
Supplement: Supplementary file 2 — Consists of landmark data for the 35 specimens. (CSV 73 kb) [file 12862_2018_1342_MOESM2_ESM.csv]

Landmark	Landmark description	X1.Atretochoana_eiselti	X2.Atretochoana_eiselti	X3.Atretochoana_eiselti	X1.Boulengerula_boulengeri	X2.Boulengerula_boulengeri	X3.Boulengerula_boulengeri	X1.Brasilotyphlus_braziliensis	X2.Brasilotyphlus_braziliensis	X3.Brasilotyphlus_braziliensis	X1.Caecilia_tentaculata	X2.Caecilia_tentaculata	X3.Caecilia_tentaculata	X1.Ichthyophis_nigroflavus	X2.Ichthyophis_nigroflavus	X3.Ichthyophis_nigroflavus	X1.Chikila_fulleri	X2.Chikila_fulleri	X3.Chikila_fulleri	X1.Chthonerpeton_indistinctum	X2.Chthonerpeton_indistinctum	X3.Chthonerpeton_indistinctum	X1.Crotaphatrema_bornmuelleri	X2.Crotaphatrema_bornmuelleri	X3.Crotaphatrema_bornmuelleri	X1.Crotaphatrema_lamottei	X2.Crotaphatrema_lamottei	X3.Crotaphatrema_lamottei	X1.Dermophis_mexicanus	X2.Dermophis_mexicanus	X3.Dermophis_mexicanus	X1.Epicrionops_bicolor	X2.Epicrionops_bicolor	X3.Epicrionops_bicolor	X1.Gegeneophis_carnosus	X2.Gegeneophis_carnosus	X3.Gegeneophis_carnosus	X1.Geotrypetes_seraphini	X2.Geotrypetes_seraphini	X3.Geotrypetes_seraphini	X1.Grandisonia_alternans	X2.Grandisonia_alternans	X3.Grandisonia_alternans	X1.Gymnopis_multiplicata	X2.Gymnopis_multiplicata	X3.Gymnopis_multiplicata	X1.Herpele_squalostoma	X2.Herpele_squalostoma	X3.Herpele_squalostoma
1	Nasopremaxilla, palatal surface: medial extreme of tooth row	0.02448044	-0.000417239	-0.001213358	0.023891829	-0.000408384	-0.002266101	0.026124625	-0.001468317	-0.004102195	0.02657422	-0.000732731	-0.001823299	0.027285806	-0.000527289	-0.004342186	0.025332404	-0.000623752	-0.003667725	0.025115697	-0.000482113	-0.00308272	0.021596862	-0.000734606	-0.003360702	0.023955512	-0.000335534	-0.004227093	0.024775844	-0.000527971	-0.003355157	0.026805216	-0.000624133	-0.003659732	0.024369728	-0.000720937	-0.002598836	0.024435569	-0.000233806	-0.003398225	0.02606399	-0.00044287	-0.003513142	0.026919528	-0.001274521	-0.004550987	0.023414181	0.000159647	-0.004267224
2	Maxillopalatine, lateral surface: posterior extreme	-0.005075698	-0.022322026	-0.003207795	0.0011341	-0.014108086	-0.003382254	0.001860532	-0.016555679	-0.005188368	0.000200219	-0.016289505	-0.004838203	0.000172445	-0.017631151	-0.004032003	-0.002355051	-0.013861379	-0.003927276	-0.000829148	-0.01701866	-0.0038799	-0.001837601	-0.017370168	-0.004454282	-0.002022427	-0.015129934	-0.004570268	-0.000629717	-0.017898991	-0.004230232	-0.008844059	-0.016244127	-0.001754939	-0.000805023	-0.014968719	-0.004405619	-0.001465177	-0.015849767	-0.002787351	-0.001162445	-0.015948285	-0.004716982	-0.001669707	-0.016539853	-0.003732961	-0.001793227	-0.017111247	-0.003339433
3	Nasopremaxilla, dorsal surface: anteromedial position	0.026544715	-0.000617031	-0.003029334	0.024560612	-1.57E-05	-0.007056852	0.027520525	-0.001236293	-0.008837498	0.027896471	-0.001132191	-0.006594421	0.02783363	-0.00056333	-0.006644984	0.025802693	-0.000694142	-0.006676005	0.026099905	-0.000254719	-0.006273951	0.023025584	-0.001079393	-0.006169959	0.024853529	3.44E-05	-0.006614063	0.026173706	-0.000905499	-0.007331976	0.027901142	-0.001024413	-0.004834627	0.026262129	-0.00163039	-0.006841608	0.026685581	0.000110013	-0.005559011	0.027260875	-0.000803695	-0.005638666	0.027880676	-0.001924816	-0.009021411	0.024331654	0.000153653	-0.008763459
4	Nasopremaxilla, dorsal surface: medial suture with frontal	0.016554556	-0.000621094	0.002801974	0.016273009	-0.000908043	0.007519312	0.014169189	-0.001760488	0.008209768	0.01427037	-0.001659164	0.00704511	0.008234655	8.79E-05	0.00813895	0.013685095	-0.000619731	0.006971259	0.013097194	-0.001451869	0.007020527	0.011722227	-0.000388522	0.008116063	0.012609134	-0.000276906	0.007341555	0.012024481	-0.0010261	0.006612542	0.014999384	-8.54E-05	0.004136143	0.013474269	-0.001216173	0.007925869	0.014096708	-0.00025866	0.00577797	0.012450857	-0.00036363	0.006047574	0.014618769	-0.000514244	0.006054784	0.012643587	-0.000697825	0.00724739
5	Frontal: most lateral suture position with nasal	0.014559338	-0.008818383	0.003226911	0.016798683	-0.01074968	0.002346276	0.008462982	-0.012807356	0.004885769	0.016192522	-0.007889245	0.005241288	0.013320557	-0.009363451	0.005662896	0.017418958	-0.00734744	0.003894622	0.013272329	-0.008995428	0.005522952	0.013769033	-0.008595529	0.005893215	0.015206836	-0.006375418	0.005915392	0.01215692	-0.008823657	0.004853582	0.015292904	-0.003805362	0.003770362	0.013887971	-0.007943311	0.005565504	0.016944676	-0.007351606	0.00420655	0.013641155	-0.009081748	0.004495606	0.01262186	-0.007508537	0.004966058	0.016367393	-0.007949354	0.004347306
6	Parietal: suture with os basale along midline	-0.014504268	-0.000755578	0.004886823	-0.024137657	0.000214563	0.008619866	-0.021866434	-0.00049285	0.008719499	-0.020159541	-0.000940208	0.008855195	-0.020231954	-0.000307229	0.009166835	-0.022982964	0.000575247	0.008630765	-0.018962705	-0.001151084	0.009516725	-0.021231369	-0.000388098	0.007365556	-0.023462022	0.000273903	0.007647457	-0.02003525	0.000229682	0.007761382	-0.022351329	0.000833213	0.007326391	-0.023485529	-0.001331773	0.010185545	-0.021027472	-0.000569081	0.00771373	-0.020886316	-0.000386006	0.008799923	-0.020628086	0.000759894	0.007003048	-0.021033131	0.000210313	0.007808518
7	Os basale: dorsal extreme of foramen magnum	-0.018615424	-0.000243209	0.003818542	-0.027439109	-0.000183892	0.007197259	-0.024346489	1.43E-05	0.007763017	-0.023026459	-0.000538242	0.007190684	-0.023186505	6.04E-05	0.007478874	-0.025731632	-0.000534267	0.007122316	-0.022127147	-0.00119118	0.008463175	-0.02457146	-0.000655552	0.005284255	-0.025678415	0.000269378	0.006539824	-0.022393384	0.000145818	0.006359705	-0.02518794	0.000571986	0.005933778	-0.025732243	-0.000335417	0.008690779	-0.023835427	-0.000834853	0.005673221	-0.023597509	-0.000481133	0.0080443	-0.023786037	0.000508889	0.005377997	-0.024709154	0.000504213	0.005748011
8	Vomer: posterior extreme, medial to the choana	0.00577856	-0.002277278	-0.002707387	0.005029965	-0.002435998	-0.002760233	0.002896805	3.22E-06	-0.002334676	0.00016991	-0.001760308	-0.002149726	0.002516013	-0.001722917	-0.001777157	0.00794519	-0.002354804	-0.001457654	0.003696012	-0.001519972	-0.00227918	0.008687616	-0.003216822	-0.001441725	0.008431844	-0.001894005	-0.001543606	0.005766453	-0.001573095	-0.001964938	0.009530352	-0.003433833	-0.001923783	0.004690571	-0.001923475	-0.002971745	0.008356208	-0.002617783	-0.002097247	0.008394839	-0.004008725	-0.001615164	0.006243911	-0.003211175	-0.001762369	0.00578668	-0.001678353	-0.001379408
9	Os basale: ventral extreme of foramen magnum	-0.019666178	8.66E-07	-0.005509905	-0.028897926	3.26E-06	-0.003396956	-0.02387739	-4.06E-07	-0.002680639	-0.024389374	3.00E-06	-0.002789383	-0.023421265	-1.36E-06	-0.002631054	-0.027916208	-2.53E-06	-0.003859064	-0.023791532	-4.87E-07	-0.002188967	-0.024640176	1.36E-06	-0.004800934	-0.025172553	1.55E-06	-0.004511937	-0.024595618	5.91E-08	-0.004011528	-0.027237948	-2.05E-06	-0.003777634	-0.026794713	1.20E-06	-0.0037192	-0.025518252	2.00E-06	-0.005226662	-0.025200898	1.22E-06	-0.002584389	-0.025271433	1.63E-06	-0.00411101	-0.026061028	3.94E-07	-0.003684781
10	Os basale, ventral surface: anteromedial extreme on the anteriorly projecting process	0.011376884	7.56E-08	-0.001815311	0.014916516	3.42E-07	-0.000535005	0.001482732	-3.76E-07	-0.002496765	0.009503081	1.51E-06	-0.000959749	0.006181403	-8.70E-07	-0.001646349	0.015041153	-1.60E-06	-0.001408773	0.009995307	-2.76E-07	-0.001871531	0.016821302	8.02E-07	-0.002643265	0.01431742	1.93E-07	-0.00252684	0.013373855	-4.20E-07	-0.002705154	0.019063611	-1.04E-06	-0.002710744	0.01141371	5.49E-07	-0.001424311	0.01177689	6.18E-07	-0.003314837	0.011255486	6.64E-07	-0.001533859	0.019369594	-5.59E-07	-0.002834875	0.012995164	-1.36E-07	-0.00140882
11	Quadrate: medial extreme of jaw joint articular surface	-0.028556719	-0.016758948	-0.001653839	-0.013039649	-0.012675331	-0.003021644	-0.013096279	-0.014153012	-0.003760516	-0.015450948	-0.01650796	-0.005631927	-0.015712015	-0.01384801	-0.004532729	-0.014443037	-0.012930247	-0.004493065	-0.016099188	-0.015537095	-0.005288871	-0.019404876	-0.015760785	-0.002356186	-0.017234595	-0.014651363	-0.002007089	-0.013913353	-0.01537874	-0.003494158	-0.017712312	-0.012313678	-0.005383228	-0.013372558	-0.011986194	-0.00531582	-0.017545873	-0.014741351	-0.003161282	-0.014376601	-0.013965277	-0.004980884	-0.014812905	-0.014179427	-0.003898416	-0.013988104	-0.014590865	-0.004337702
12	Quadrate: lateral extreme of jaw joint articular surface	-0.028139088	-0.022182099	-0.002710702	-0.009865434	-0.015681187	-0.005492834	-0.009690461	-0.019117765	-0.005866843	-0.01274837	-0.019201191	-0.006830922	-0.011372714	-0.017697273	-0.005673527	-0.010674089	-0.016554865	-0.00531292	-0.014374669	-0.018910691	-0.006114285	-0.015379895	-0.019957459	-0.005828391	-0.01309663	-0.017753929	-0.005680153	-0.011562545	-0.019876653	-0.006837154	-0.014300036	-0.017058825	-0.005117638	-0.011124519	-0.01701626	-0.007087906	-0.014049023	-0.018285012	-0.004350912	-0.012142623	-0.01773142	-0.006972949	-0.012089158	-0.019258989	-0.005431915	-0.012047762	-0.01842449	-0.00575852
13	Nasopremaxilla: lateral suture with frontal	0.015575687	-0.009136745	0.003179504	0.017777906	-0.010172201	0.002648522	0.009521438	-0.012620833	0.004699504	0.017029917	-0.008238278	0.004808636	0.014369721	-0.009154618	0.005706859	0.018394797	-0.007311123	0.00371408	0.014191313	-0.008759343	0.005276034	0.014634505	-0.008627654	0.005662073	0.016267961	-0.005985848	0.005733256	0.013320964	-0.00892642	0.004523125	0.016477324	-0.003968494	0.003472825	0.015244909	-0.008126719	0.005143307	0.018288583	-0.007166265	0.003727329	0.014215452	-0.009841369	0.003758746	0.013765888	-0.007625153	0.004780008	0.018094653	-0.008216953	0.003122088
14	Maxillopalatine, interdental plate: anteromedial extreme of tooth row	0.017875955	-0.011973513	-0.000157754	0.015508034	-0.0084172	-0.001285394	0.015767774	-0.012482962	-0.001953611	0.019078354	-0.008390004	-0.001844157	0.02033657	-0.011101772	-0.00396594	0.017269267	-0.007409035	-0.001991222	0.01762994	-0.010415959	-0.002275271	0.018523338	-0.008232915	-0.004179469	0.021070576	-0.005836364	-0.003572906	0.016374154	-0.010608977	-0.00258508	0.023617648	-0.004861341	-0.002523878	0.016147355	-0.008466082	-0.002250969	0.019458743	-0.006631331	-0.0026503	0.018999177	-0.008643609	-0.002724087	0.017837618	-0.010773275	-0.002178942	0.018410238	-0.007514248	-0.002240759
15	Maxillopalatine, interdental plate: posterolateral extreme	-0.003739068	-0.020228088	-0.00235915	0.001312145	-0.013298143	-0.003498605	0.00635348	-0.014296782	-0.004233311	8.86E-05	-0.015056332	-0.003152051	0.00123803	-0.016149428	-0.003954178	-0.002325739	-0.013273136	-0.004095602	0.00064837	-0.016003018	-0.003316941	-0.000538234	-0.016156167	-0.003366986	-0.000144347	-0.013580992	-0.003460726	-0.000596191	-0.017166214	-0.004223278	0.001992288	-0.012462669	-0.001477386	-0.000113726	-0.013429086	-0.003047862	0.001072856	-0.013928281	-0.002055303	-0.00110146	-0.014788695	-0.003678517	-0.001546429	-0.014833752	-0.003430545	-0.001262254	-0.014437119	-0.001626521
16	Maxillopalatine, interdental plate: anteromedial extreme	0.016006	-0.011071792	-0.000581441	0.01530394	-0.00613796	-0.000776698	0.014829838	-0.008682175	-0.001820771	0.01368575	-0.005555619	-0.000935317	0.019087592	-0.009788781	-0.002630942	0.013955418	-0.00580813	-0.001681306	0.015126267	-0.00758687	-0.002654963	0.012396708	-0.006175862	-0.003037127	0.014065969	-0.005291303	-0.002428377	0.015632171	-0.008190868	-0.00297513	0.019993819	-0.004845352	-0.001855868	0.015456386	-0.005140093	-0.001655209	0.01802802	-0.004645417	-0.002114356	0.015878278	-0.007239396	-0.001502608	0.016392762	-0.008780155	-0.002474424	0.016681407	-0.006411722	-0.001562621
17	Maxillopalatine, maxillary plate: anterior extreme	0.015056599	-0.008822454	-0.001362393	0.009711527	-0.006237146	-0.002794966	0.010167427	-0.007432906	-0.003196545	0.009157789	-0.006474221	-0.003017459	0.012536685	-0.011034985	-0.00337303	0.012657892	-0.004741894	-0.001461491	0.013567215	-0.00671387	-0.002297009	0.010657297	-0.007066348	-0.003361677	0.012708335	-0.005040681	-0.002835841	0.012379535	-0.009164815	-0.003110466	0.016228225	-0.005569276	-0.001971313	0.011108493	-0.006043528	-0.002271001	0.012927657	-0.005243712	-0.002168673	0.012480164	-0.00745846	-0.002600617	0.013973449	-0.008069411	-0.002377144	0.008958507	-0.008372963	-0.002544867
18	Maxillopalatine, maxillary plate: posterior extreme of tooth row	-0.004246458	-0.01694765	-0.002573998	-0.001578443	-0.010664492	-0.00299644	-0.000110504	-0.013460452	-0.003414391	-0.0030179	-0.012584001	-0.004283696	-0.002657666	-0.013570541	-0.004859939	-0.001569041	-0.010262741	-0.002943967	0.000900105	-0.011789594	-0.004336785	0.002865567	-0.012951019	-0.00288269	0.003394981	-0.00959071	-0.002847358	-0.001823516	-0.014064693	-0.003228992	-0.000530857	-0.011812527	-0.00146941	-0.000670949	-0.010164891	-0.003828565	-0.001394761	-0.011082237	-0.002699244	-0.004569699	-0.012001786	-0.004620548	-0.003021044	-0.012702937	-0.003177001	-0.002089237	-0.012043443	-0.002964805
19	Maxillopalatine, maxillary plate: inflection point where bone splits to surround the choana	-0.003312719	-0.013336808	-0.003590239	0.002982487	-0.007312595	-0.003030759	0.004333654	-0.009688597	-0.002984507	0.003185032	-0.007025101	-0.002818433	0.002212966	-0.010325945	-0.003186146	0.003443839	-0.007483316	-0.001213408	0.003818405	-0.00672895	-0.002692575	0.005104838	-0.009713413	-0.00250429	0.004179338	-0.00790747	-0.00260576	0.00351835	-0.008845175	-0.001645775	0.004565071	-0.007141244	-0.001384614	0.002784154	-0.00864134	-0.002681282	0.005597469	-0.00792245	-0.001249276	0.003319884	-0.007759134	-0.002075524	0.003658104	-0.007630456	-0.001878162	0.004439379	-0.007688803	-0.000892909
20	Nasopremaxilla, palatal surface: lateral extreme of tooth row	0.019859703	-0.011088616	-0.000189309	0.016835747	-0.007698284	-0.001382065	0.016656658	-0.011829524	-0.002030685	0.020546405	-0.007169635	-0.0020383	0.021185373	-0.010387629	-0.003990428	0.018123998	-0.007346489	-0.00249321	0.018614768	-0.010007248	-0.002744693	0.01692097	-0.007233553	-0.003515862	0.022828563	-0.003961651	-0.003784587	0.017530899	-0.010441182	-0.003035435	0.024913297	-0.004611591	-0.002910361	0.017647709	-0.008164996	-0.002546527	0.020696723	-0.006415849	-0.002636176	0.019898555	-0.008477511	-0.002778756	0.018981876	-0.010266871	-0.002424857	0.019147833	-0.007196811	-0.002646778
21	Nasopremaxilla, palatal surface: posteromedial extreme	0.020038446	-0.00160547	-0.000984403	0.018597959	-0.000213263	-0.001648548	0.019657159	-0.001660658	-0.003298116	0.016169536	-0.001440847	-0.002099847	0.024522786	-0.000838278	-0.002794506	0.018947408	-0.000802136	-0.002335157	0.019258936	-0.000838557	-0.000976938	0.015663517	-0.000837643	-0.003317947	0.01623403	-0.000696242	-0.003270913	0.021781174	-0.000392662	-0.003224284	0.024604193	-0.000531106	-0.003122306	0.019531203	-0.000689846	-0.002262664	0.019662456	-0.000533902	-0.003530459	0.022585566	-0.000518261	-0.002758004	0.02360678	-0.001082831	-0.003877592	0.018469521	-0.00010648	-0.002716216
22	Vomer: medial extreme of tooth row	0.018211529	-0.000387632	-0.001726322	0.016138708	-0.000581318	-0.000692348	0.018060706	-0.000893295	-0.002227245	0.01315999	-0.000367658	-0.000543388	0.023220097	-0.000688962	-0.00353666	0.017006804	-0.000676319	-0.000964766	0.015777639	-0.000278523	-0.001741645	0.013873297	-0.000724551	-0.00262592	0.014794492	-0.000710834	-0.0026608	0.018986047	0.000342735	-0.003063679	0.023609889	-0.00038243	-0.00320612	0.015370107	-0.000633716	-0.00136301	0.016855344	-0.000266725	-0.002805316	0.019853226	-0.000518108	-0.001583371	0.020839892	-0.000570759	-0.003125244	0.016054974	-0.000364182	-0.002218149
23	Vomer: lateral extreme of tooth row	0.015318716	-0.007750868	-0.000818158	0.011777364	-0.005444565	-0.002037864	0.012479825	-0.006495394	-0.002778152	0.010087307	-0.004542594	-0.002499878	0.013765069	-0.010643952	-0.003495816	0.013925705	-0.003986153	-0.001329961	0.014024221	-0.005576401	-0.002327618	0.012451527	-0.004688135	-0.002872524	0.013525147	-0.004017067	-0.002598336	0.013239756	-0.008254416	-0.003286188	0.017999413	-0.004665265	-0.002275034	0.011704783	-0.005515019	-0.002690549	0.013380526	-0.004889237	-0.002948015	0.012980804	-0.006927357	-0.002788085	0.014886458	-0.007411197	-0.002593189	0.010896922	-0.00670501	-0.002790361
24	Os basale, ventral surface: medial position on the muscle ridge	-0.015830991	7.24E-07	-0.007896208	-0.02565279	3.23E-06	-0.008202464	-0.021190982	-5.77E-07	-0.007510591	-0.022247645	3.04E-06	-0.005621246	-0.021759891	-1.61E-06	-0.007121199	-0.025611601	-2.96E-06	-0.008994907	-0.018047894	-6.39E-07	-0.006702392	-0.020050695	1.31E-06	-0.007720005	-0.019996329	1.39E-06	-0.008430576	-0.020609019	-8.80E-08	-0.00744544	-0.026145738	-2.37E-06	-0.007619579	-0.025407993	1.17E-06	-0.007285293	-0.023077034	1.95E-06	-0.007891937	-0.021921103	1.18E-06	-0.005689825	-0.020890442	1.43E-06	-0.007503434	-0.021993992	2.58E-07	-0.0073765
25	Os basale, ventral surface: lateral position on the muscle ridge	-0.015436777	-0.011148599	-0.005595574	-0.017301649	-0.010435609	-0.006777339	-0.018551016	-0.011469104	-0.005027034	-0.016487853	-0.008732804	-0.008257325	-0.020205833	-0.011895839	-0.004535499	-0.019681177	-0.010250603	-0.008797663	-0.01929762	-0.010009292	-0.005676166	-0.016642331	-0.012574374	-0.004359408	-0.020528807	-0.011055244	-0.00376519	-0.017746773	-0.0119066	-0.006107439	-0.024725157	-0.010579764	-0.007219343	-0.019293124	-0.011977464	-0.00711054	-0.019329242	-0.011990316	-0.006990191	-0.019703438	-0.011414561	-0.006719106	-0.018248524	-0.010589616	-0.006619321	-0.017976571	-0.011317699	-0.006837805
26	Os basale, ventral surface: closest position to vomer	0.004320357	-0.00229387	-0.002769622	0.004204222	-0.002710978	-0.002298146	0.006196297	-0.003723372	-0.001617127	0.000414034	-0.004092715	-0.001697548	0.004232495	-0.005648194	-0.001823022	0.007052027	-0.00182799	-0.000862121	0.004094298	-0.002749756	-0.001595172	0.00625859	-0.002017542	-0.001504898	0.005294695	-0.001026251	-0.001525615	0.006998486	-0.004704987	-0.001082335	0.008952306	-0.002515864	-0.001568584	0.004189724	-0.002863267	-0.002569924	0.007210967	-0.002198722	-0.002470841	0.006252805	-0.003113811	-0.001387298	0.005504125	-0.004513662	-0.001805647	0.004604357	-0.003136192	-0.001426295
27	Os basale: dorsal extreme of occipital condyle	-0.022480762	-0.004791186	-0.00146952	-0.031115607	-0.005586662	-0.000599009	-0.027170611	-0.005407768	0.002020903	-0.026358335	-0.005346351	0.000248586	-0.025753281	-0.005018438	0.000488849	-0.029544975	-0.004851339	-0.001302917	-0.026480729	-0.004537887	0.000670947	-0.02757058	-0.004431568	-0.001273764	-0.028939616	-0.005035459	-0.001212402	-0.027607403	-0.005331178	0.000338024	-0.030473221	-0.006386734	-0.001839405	-0.029549149	-0.006199819	7.19E-05	-0.028204668	-0.005256211	-0.001220156	-0.02793731	-0.004697478	0.001326834	-0.026758348	-0.004022074	-0.000742397	-0.027564658	-0.005025409	-0.001236204
28	Os basale: ventral extreme of occipital condyle	-0.019919033	-0.00108852	-0.005007489	-0.029017901	-0.000583677	-0.003098548	-0.024726751	-0.0015458	-0.002175402	-0.024812323	-0.001102974	-0.002781227	-0.023376997	-0.001156991	-0.002808244	-0.028343241	-0.001128489	-0.003793043	-0.024393881	-0.000831943	-0.002366663	-0.025016774	-0.001178074	-0.004806987	-0.025483217	-0.000706292	-0.00441898	-0.025282739	-0.001455754	-0.003646222	-0.027400342	-0.001031131	-0.003638066	-0.027417321	-0.001853817	-0.003648218	-0.025898931	-0.001766835	-0.005195299	-0.025434328	-0.000770942	-0.002762637	-0.025672945	-0.000886927	-0.004017087	-0.026296762	-0.00065234	-0.003499491
29	Os basale: posterior extreme of foramen ovale	-0.018930071	-0.009192033	-0.002854845	-0.024038435	-0.011866665	-0.00213565	-0.020988814	-0.010888107	-0.001305744	-0.023303902	-0.01006888	-0.002025794	-0.022297246	-0.011441842	-0.001111727	-0.023524582	-0.012058985	-0.001213202	-0.021759574	-0.009934178	-0.001521946	-0.020867592	-0.011474546	-0.001237703	-0.022208996	-0.011098355	-0.001670001	-0.023074707	-0.011130738	-0.001978449	-0.027834027	-0.010301853	-0.003433327	-0.023157204	-0.012472711	-0.001956006	-0.024412129	-0.011190692	-0.002971357	-0.021852332	-0.011259197	-0.001039495	-0.022989334	-0.009938264	-0.00221871	-0.022923584	-0.010767235	-0.001832134
30	Os basale: lateral extreme along suture with parietal	-0.012105821	-0.007891714	0.002815626	-0.02148382	-0.010509364	0.004454598	-0.018491662	-0.011478889	0.00245041	-0.017095795	-0.00991111	0.00295528	-0.01212099	-0.012051188	0.005134572	-0.019997151	-0.010756218	0.003829594	-0.016834134	-0.009770914	0.00316004	-0.016225358	-0.009895006	0.004400091	-0.014849238	-0.012160204	0.003317973	-0.014662343	-0.011052201	0.004341046	-0.020132327	-0.010383671	0.00404724	-0.019123839	-0.012449167	0.003058332	-0.018324905	-0.008405463	0.005309649	-0.016757108	-0.010980393	0.003342984	-0.017756262	-0.008668006	0.002777594	-0.017365667	-0.010353259	0.002568693
31	Squamosal: anteromedial extreme	0.002582132	-0.017366894	0.001378752	0.009930496	-0.012125655	0.002927437	0.006268403	-0.014115884	0.003980731	0.00290906	-0.014140383	0.004347406	0.007106947	-0.014422288	0.003540877	0.010699545	-0.010411837	0.003189602	0.007609677	-0.011451281	0.004228267	0.009890466	-0.014301237	0.001729018	0.005355737	-0.011936293	0.00344065	0.007532393	-0.010393871	0.005248378	-0.001730477	-0.009249911	0.005035874	0.007011647	-0.011704656	0.003882898	0.00666508	-0.010646328	0.004905637	0.007267465	-0.012723429	0.003710571	0.006310956	-0.009989253	0.005499661	0.010554105	-0.010634808	0.004422786
32	Squamosal: ventral extreme along suture with maxillopalatine	-0.005744944	-0.021041835	-0.000216252	-0.000102782	-0.014173633	-0.003215085	0.001218689	-0.016923616	-0.004794596	-0.001071169	-0.017627646	-0.004242183	-0.000726483	-0.018105385	-0.003039007	-0.002528944	-0.014573589	-0.003305531	-0.001265257	-0.017797619	-0.002974793	-0.003144733	-0.018169275	-0.004032686	-0.002916544	-0.015746566	-0.003968146	-0.001275288	-0.01847933	-0.003473572	-0.009205669	-0.015794614	-0.000103842	-0.001601011	-0.015452722	-0.003439734	-0.002468689	-0.016401673	-0.000252876	-0.000888732	-0.017091412	-0.003163557	-0.000759975	-0.017985938	-0.002282057	-0.002683476	-0.01723415	-0.002997695
33	Squamosal: posteromedial extreme	-0.011787918	-0.014989747	0.004331294	-0.010197265	-0.012580663	0.003794956	-0.012223389	-0.014696886	0.002186063	-0.011894333	-0.012946303	0.004077986	-0.013256699	-0.014691255	0.002072824	-0.011495397	-0.012421627	0.004050312	-0.013295017	-0.01572122	0.000151323	-0.015878739	-0.014099211	0.001682339	-0.015215204	-0.013543615	0.002397165	-0.013188574	-0.011921764	0.00431405	-0.018313816	-0.009511319	0.005515259	-0.006734346	-0.012764668	0.00495522	-0.013740171	-0.012357776	0.004065136	-0.012528983	-0.013448797	0.003620678	-0.013582107	-0.009836096	0.004073015	-0.012789925	-0.012376659	0.003310094
34	Squamosal: posteroventral extreme	-0.01904703	-0.02137712	0.001447094	-0.0073721	-0.016115161	-0.00289982	-0.006973027	-0.019087063	-0.00490629	-0.008234733	-0.019964798	-0.005396556	-0.007434722	-0.018966344	-0.004094831	-0.007329688	-0.016214162	-0.003388621	-0.011806037	-0.019078067	-0.003871223	-0.012437906	-0.019676516	-0.004977314	-0.010085858	-0.017533645	-0.004778098	-0.010485071	-0.020983078	-0.004447449	-0.017586812	-0.012785419	-0.000329718	-0.007914343	-0.016995959	-0.003857577	-0.011553765	-0.018165971	-0.001987286	-0.011325659	-0.019679829	-0.003516998	-0.009762196	-0.02077364	-0.002866651	-0.010125176	-0.019420434	-0.004287431
35	Frontal: suture with nasal along midline	0.015336982	-0.000973463	0.003203248	0.01480408	-0.001601033	0.007650257	0.012850857	-0.001738279	0.008427966	0.01320336	-0.002021802	0.007152484	0.007203595	-0.000146134	0.008257013	0.0125426	-0.000980352	0.007073662	0.011548499	-0.00179755	0.007056771	0.010852026	-0.000408228	0.00827036	0.010963022	-0.000163748	0.007808624	0.011264733	-0.000289944	0.006938988	0.014021982	0.000204715	0.004397241	0.011634315	-0.001886224	0.008064929	0.01320503	-0.000753053	0.00574879	0.01104651	-0.000387898	0.006354753	0.013511403	-0.000631466	0.006294792	0.011729127	-0.000615923	0.00756366
36	Frontal: suture with parietal along midline	0.004049321	-0.00050967	0.00454567	0.005597891	-0.001181177	0.008936495	0.001886335	-0.001553489	0.010070526	0.005099573	-0.002570247	0.008662046	-0.000679246	-0.000334241	0.008967705	0.002805463	-0.001022361	0.00875778	0.000216723	-0.002434375	0.009406193	0.00566241	-0.000438865	0.008773768	0.004007317	-0.000167257	0.008834002	0.003240554	-0.000661155	0.008182458	0.003222024	7.44E-05	0.006506874	0.003733435	-0.000480531	0.009663046	0.003333408	-0.002183527	0.00697464	0.000234936	-0.000785559	0.008186961	0.0004779	0.00073123	0.007981912	0.001652046	0.000265943	0.00948795
37	Frontal: lateral extreme suture with parietal	0.001543516	-0.006048981	0.00421518	0.00041932	-0.010644419	0.006557324	-0.000789677	-0.012338486	0.00745651	-0.000860083	-0.011231133	0.007001442	-0.004189969	-0.009480519	0.006945897	0.000634305	-0.008604413	0.00623392	-0.001436901	-0.006510119	0.008386069	0.007713704	-0.008994868	0.005948109	0.004434764	-0.009608862	0.005915357	-0.001184312	-0.008113883	0.007281895	0.00330794	-0.004868259	0.005898672	0.001270678	-0.010111635	0.006714549	0.002001792	-0.008710513	0.005053243	-0.001589045	-0.011399026	0.006022076	-7.59E-05	-0.007393417	0.007157962	-0.001700579	-0.007880964	0.007768486
38	Parietal: suture with frontal along midline	0.002714582	-0.000235078	0.004585876	0.00448816	-0.000901817	0.009053132	0.000727887	-0.001353631	0.010274592	0.004235352	-0.001702981	0.008758384	-0.001786746	-0.000411658	0.008928022	0.001757099	-0.0005603	0.009164866	-0.001215488	-0.002147184	0.009637318	0.004748429	-0.000600786	0.008765332	0.003153174	2.51E-05	0.008998922	0.002400527	-0.000305722	0.008303354	0.002327182	0.000384814	0.006624693	0.002749413	-0.000115188	0.009852781	0.002260206	-0.001296523	0.007302714	-0.000738429	-0.001111706	0.00842901	-0.000165444	0.001205845	0.00802985	0.000578997	0.000802234	0.009695685
39	Parietal: anterolateral position of parietal	0.000838498	-0.005903912	0.00415494	-0.000948449	-0.009999734	0.007184687	-0.001662341	-0.012659739	0.006842017	-0.001773547	-0.011241092	0.00699541	-0.005100976	-0.00922475	0.0071587	-0.000205035	-0.009164831	0.006217853	-0.002049685	-0.006030971	0.008805808	0.006999599	-0.009417912	0.005955647	0.003432402	-0.010100655	0.005888376	-0.001800731	-0.007991852	0.007388704	0.001752415	-0.004988551	0.006002416	0.000480512	-0.01052606	0.006212584	0.001434045	-0.008820338	0.004789302	-0.002057616	-0.011097627	0.006195884	-0.00116332	-0.007345158	0.007121927	-0.002523695	-0.008005363	0.007866392
40	Maxillopalatine, lateral surface: anterior extreme of tooth row (dorsal)	0.019422614	-0.01437635	-0.001739228	0.015356508	-0.010505309	-0.0040645	0.01637053	-0.014394648	-0.005015777	0.021722936	-0.011046963	-0.005951929	0.020657912	-0.011732217	-0.005481402	0.017126724	-0.010011955	-0.004289349	0.01837872	-0.012325877	-0.005175062	0.019486175	-0.009424298	-0.006045769	0.021053251	-0.007314201	-0.005495822	0.016880583	-0.012464552	-0.005874311	0.025119016	-0.006018211	-0.003690717	0.016306756	-0.010770402	-0.005036549	0.02066882	-0.00899525	-0.004516918	0.019467081	-0.010381449	-0.004675046	0.01839542	-0.012842507	-0.00492708	0.019341624	-0.009717239	-0.006280148
41	Maxillopalatine, lateral surface: posterior extreme of tooth row, behind last tooth	-0.004209056	-0.02238051	-0.003077111	0.005903717	-0.013347491	-0.003931479	0.007343362	-0.015856687	-0.005819996	0.002338275	-0.016784416	-0.004549145	0.003134693	-0.017333612	-0.005480052	-0.0016568	-0.013932061	-0.004065018	0.000288928	-0.017185861	-0.004532117	0.001079461	-0.01717315	-0.004523761	0.000744422	-0.014580985	-0.004379859	0.002167995	-0.01819835	-0.004538325	0.001630431	-0.013111369	-0.001812056	0.000106034	-0.014864591	-0.00436081	0.000547749	-0.015497633	-0.00246424	-0.000623454	-0.016014609	-0.00468025	-0.00128666	-0.016622887	-0.003787177	-0.000410619	-0.017190249	-0.003228159
42	Nasopremaxilla, dorsal surface: posterolateral extreme above tooth row	0.02097214	-0.012774879	-0.002300453	0.016724719	-0.010071217	-0.003799347	0.017886434	-0.013853201	-0.005303763	0.02283499	-0.010042177	-0.005948128	0.021637631	-0.010934869	-0.005708264	0.01880309	-0.009323402	-0.004542762	0.019564707	-0.011685958	-0.005145499	0.020606482	-0.008515882	-0.005761582	0.022657209	-0.006074072	-0.005911143	0.017855768	-0.012027484	-0.00580311	0.025830484	-0.005122099	-0.004288037	0.018481201	-0.010121196	-0.004733352	0.021837382	-0.008165275	-0.004781901	0.02067431	-0.009877067	-0.004099926	0.019493709	-0.012328375	-0.005063772	0.020257432	-0.009154443	-0.006487021
43	Nasopremaxilla, dorsal surface: anterior extreme of nares opening	0.03261792	-0.004172246	0.001403702	0.031673671	-0.003819784	-0.001032297	0.030461585	-0.006247895	-0.002074593	0.032270665	-0.004607214	-0.001599691	0.027926765	-0.00542608	-0.001199785	0.031094744	-0.001873207	-0.00232658	0.031303262	-0.00324505	-0.001389955	0.029401418	-0.005267627	0.001953017	0.031626559	-0.002817647	-7.11E-05	0.029918759	-0.003863391	-0.000464048	0.028528927	-0.00152401	-0.001701954	0.030936811	-0.00430366	-0.001361388	0.028912839	-0.002598342	-0.000119409	0.030380931	-0.002208003	-0.001255837	0.030466035	-0.004266154	-0.003064617	0.030319375	-0.002962851	-0.001951222
44	Nasopremaxilla, dorsal surface: dorsal extreme of nares opening	0.028704722	-0.004720253	0.003434215	0.029770155	-0.005081127	0.001951745	0.028728575	-0.007510849	0.000771075	0.029096118	-0.005462431	0.001942115	0.025273434	-0.006692177	0.001900543	0.028812529	-0.004111441	0.001415451	0.029334649	-0.00640646	0.001670626	0.026725471	-0.005558206	0.004490847	0.028977356	-0.003628592	0.002899276	0.028138694	-0.004999027	0.001767342	0.026792654	-0.002957053	0.000589597	0.029154775	-0.005221689	0.001728469	0.026691885	-0.003677846	0.002232007	0.027792249	-0.002899087	0.001371572	0.029429076	-0.005147814	-0.000812995	0.028565071	-0.004612595	0.000138089
45	Nasopremaxilla, dorsal surface: lateral extreme of nares opening	0.027864995	-0.008012747	0.001045138	0.027742317	-0.0073497	-0.000205206	0.026931648	-0.009744207	-0.000762055	0.027987015	-0.007396598	0.000206957	0.024742633	-0.008667438	-0.000511296	0.027197052	-0.0069742	-0.001223782	0.02692985	-0.006513589	-0.000900771	0.026557464	-0.007631705	0.001716296	0.028325554	-0.006045577	0.001400126	0.026690426	-0.006792313	-2.41E-05	0.026628407	-0.004696749	-0.001078277	0.026609751	-0.007635303	0.000203714	0.025864749	-0.006244164	0.001150896	0.02760104	-0.005893479	-0.000267375	0.028113342	-0.006875784	-0.001969919	0.026944013	-0.00663686	-0.001621633
46	Nasopremaxilla, dorsal surface: ventral extreme of nares opening	0.030240965	-0.005960792	-0.000857018	0.029436312	-0.005992636	-0.002852433	0.028289672	-0.008496786	-0.004060407	0.028750999	-0.007879552	-0.003352485	0.025915326	-0.007571688	-0.004161408	0.026075113	-0.005443877	-0.005194482	0.028158834	-0.005920381	-0.004932078	0.027588682	-0.007993782	-0.001004517	0.029050496	-0.005812041	-0.002393667	0.027869824	-0.006261347	-0.002416596	0.027816022	-0.003198554	-0.003489228	0.026642564	-0.007760238	-0.003790282	0.0269329	-0.006074438	-0.00228435	0.028427047	-0.004850945	-0.003619433	0.028331433	-0.006870126	-0.004505356	0.02749825	-0.005711492	-0.004862083
47	Quadrate, lateral surface: anterolateral extreme	-0.0177131	-0.021734982	0.000810974	-0.006191849	-0.015842388	-0.004014792	-0.007527387	-0.0191201	-0.005087553	-0.009020996	-0.019926304	-0.005817217	-0.006180693	-0.018694238	-0.004686352	-0.007778562	-0.016286992	-0.003678726	-0.006375827	-0.019146817	-0.003316596	-0.013032659	-0.019532878	-0.005100407	-0.009889292	-0.017500659	-0.005521637	-0.005497008	-0.020019508	-0.004565577	-0.007984918	-0.016191562	-0.002503474	-0.007866509	-0.016879792	-0.004715102	-0.009776045	-0.017934171	-0.002359526	-0.007246177	-0.019171923	-0.004074481	-0.005470984	-0.019887069	-0.002829848	-0.006582962	-0.018513891	-0.00406974
48	Maxillopalatine, interdental plate: anterolateral to the most posterior tooth	-0.001952985	-0.018221295	-0.002550604	0.0008714	-0.012103736	-0.003233963	0.005769888	-0.013552694	-0.003989008	-0.001081708	-0.013692679	-0.003914188	0.000965964	-0.014553166	-0.003862041	-0.002804141	-0.011937148	-0.003957082	0.002373417	-0.013301394	-0.003345464	0.001978163	-0.013769777	-0.003984362	0.002705022	-0.010966477	-0.003173268	-0.001278163	-0.015755888	-0.004279268	0.001765463	-0.012167311	-0.002037945	-0.000361663	-0.011430218	-0.003519569	0.000776575	-0.012184062	-0.002745713	-0.001690021	-0.012648375	-0.003980356	-0.002251392	-0.013877509	-0.004292854	-0.001723215	-0.012865323	-0.002556248
49	Os basale: anteromedial suture with parietal	-0.015506806	-0.000262178	0.004467471	-0.025535808	4.17E-05	0.008133691	-0.022435098	-0.000536671	0.008184662	-0.021159994	-0.001136001	0.008143869	-0.021174195	-0.000254397	0.008612047	-0.024404397	-0.000560728	0.007880316	-0.019653968	-0.001791178	0.00891656	-0.02230137	-0.000694074	0.006841035	-0.024538313	5.90E-06	0.007222855	-0.021270138	8.67E-05	0.006978502	-0.023155353	0.000877447	0.007104527	-0.024540428	-0.001750509	0.009430298	-0.021883064	-0.001279724	0.006947078	-0.021786221	-0.000843291	0.008366497	-0.021690847	0.000648019	0.006546488	-0.021563804	0.000365899	0.007511678
50	Maxillopalatine, maxillary plate: posterior extreme of choanal rim	-0.001498252	-0.012124122	-0.003187043	0.004052133	-0.003694732	-0.002644619	0.007498387	-0.005412392	-0.002467544	0.003406314	-0.003195113	-0.002468041	0.005574596	-0.007209884	-0.002091761	0.005413104	-0.003528419	-0.001460936	0.00711904	-0.004493388	-0.002615985	0.007041853	-0.003766239	-0.001803784	0.005356091	-0.002184904	-0.002300771	0.006232106	-0.005743509	-0.002522897	0.009768774	-0.004454376	-0.002027624	0.006357367	-0.00370876	-0.001746947	0.009791716	-0.004180933	-0.002908425	0.007621264	-0.004753175	-0.002032024	0.009182322	-0.005144624	-0.002838215	0.005136746	-0.004758864	-0.002710998
51	Maxillopalatine, maxillary plate: anterior extreme of choanal rim	0.012699229	-0.00853904	-0.001842467	0.008923947	-0.004937234	-0.002798759	0.007857166	-0.005663287	-0.002567006	0.008480516	-0.003901006	-0.002729204	0.009864212	-0.008048631	-0.00316615	0.010321866	-0.004017674	-0.002094635	0.012019072	-0.006163665	-0.003108664	0.011257988	-0.005555737	-0.003007725	0.010673619	-0.004117844	-0.003663566	0.008762196	-0.006577598	-0.003366442	0.012896538	-0.004892753	-0.002731171	0.009787853	-0.004589233	-0.00316652	0.010184012	-0.004507459	-0.002922381	0.01000009	-0.006450446	-0.0026331	0.010311308	-0.006239851	-0.003356728	0.009299496	-0.005994097	-0.003259983
52	Quadrate, lateral surface: anteromedial extreme	-0.009104546	-0.015096369	0.003412278	-0.010801806	-0.012253862	0.003641646	-0.012695311	-0.015222834	0.001012769	-0.011706653	-0.012228192	0.003927446	-0.011701936	-0.013053132	0.003518013	-0.012308812	-0.01268901	0.003573541	-0.008877583	-0.014089093	0.002920148	-0.016569929	-0.014097417	0.001481886	-0.015987774	-0.013955549	0.001965914	-0.013276355	-0.013044742	0.003332397	-0.017693866	-0.012216636	-0.000739301	-0.00826271	-0.012635323	0.004631931	-0.014123711	-0.011916887	0.003785809	-0.011093006	-0.012749333	0.004871139	-0.014109421	-0.00992106	0.003478128	-0.011959874	-0.011081557	0.004328574
53	Quadrate, lateral surface: maximum curvature of jaw joint articular surface	-0.028962695	-0.018411596	0.000871109	-0.010899212	-0.015034346	-0.001976826	-0.011180795	-0.017666957	-0.002324697	-0.014553663	-0.01799409	-0.004257442	-0.013902017	-0.016815678	-0.002205271	-0.014116819	-0.014994181	-0.00246271	-0.016396757	-0.01658324	-0.003013634	-0.015992243	-0.018581269	-0.001648781	-0.012950409	-0.016420536	-0.002227358	-0.014998583	-0.017526572	-0.002313803	-0.016883049	-0.015354906	-0.003076534	-0.012362889	-0.01537407	-0.003811585	-0.015872693	-0.016688737	-0.001195683	-0.012974239	-0.017321841	-0.004185045	-0.014635257	-0.017329147	-0.00159415	-0.013515346	-0.016976475	-0.002745841
[truncated: 57 more columns]
